# Supplementary material for: In Vitro versus Cryo-Induced Capacitation of Bovine Spermatozoa, Part 2: Changes in the Expression Patterns of Selected Transmembrane Channels and Protein Kinase A
Source: Int J Mol Sci. 2022 Nov 24;23(23):14646. doi: 10.3390/ijms232314646 (PMC9739406; doi:10.3390/ijms232314646)
Supplement: Supplementary file 1 [file ijms-23-14646-s001.zip]

Archive with 12 entries (12 files):
- Supplementary Figure S1.jpg
- Supplementary Figure S10.jpg
- Supplementary Figure S11.jpg
- Supplementary Figure S2.jpg
- Supplementary Figure S3.jpg
- Supplementary Figure S4.jpg
- Supplementary Figure S5.jpg
- Supplementary Figure S6.jpg
- Supplementary Figure S7.jpg
- Supplementary Figure S8.jpg
- Supplementary Figure S9.jpg
- Supplementary Material.pdf
